# Supplementary material for: Unravelling the Complexity of the +33 C>G [HBB:c.-18C>G] Variant in Beta Thalassemia
Source: Biomedicines. 2024 Jan 27;12(2):296. doi: 10.3390/biomedicines12020296 (PMC10886608; doi:10.3390/biomedicines12020296)
Supplement: Supplementary file 1 [file biomedicines-12-00296-s001.zip]

Archive with 1 entries (1 files):
- biomedicines-2781609-supplementary.pdf
